# Supplementary material for: Prevalence of neonatal near miss in Africa: a systematic review and meta-analysis
Source: Int Health. 2023 May 10;15(5):480–9. doi: 10.1093/inthealth/ihad034 (PMC10472883; doi:10.1093/inthealth/ihad034)
Supplement: ihad034_Supplemental_Files [file ihad034_supplemental_files.zip]

Archive with 3 entries (3 files):
- Additional file 1.docx
- Additional file 2.docx
- Additional file 3.docx
